# Supplementary material for: Comparative Genome Analysis of Wheat Blue Dwarf Phytoplasma, an Obligate Pathogen That Causes Wheat Blue Dwarf Disease in China
Source: PLoS One. 2014 May 5;9(5):e96436. doi: 10.1371/journal.pone.0096436 (PMC4010473; doi:10.1371/journal.pone.0096436)
Supplement: Table S1 — Primers used in this study. (XLS) [file pone.0096436.s005.xls]

## Sheet: Sheet1
Table S1 Primers used in this study
name	Sequence (5’-3’)	usage
P1	AAGAGTTTGATCCTGGCTCAGGATT	Detection of WBD phytoplasma
P7	CGTCCTTCATCGGCTCTT
R16F2n	GAAACGACTGCTAAGACTGG	Detection of WBD phytoplasma
R16R2	TGACGGGCGGTGTGTACAAACCCCG
rt16s1162	GCTTGCGTACATTAGTTAG	Quantification of WBD phytoplasma chromosomal DNA
rt16s999	GCTCGGTCAGAGTTTCCT
S12F	GAGCAATCATTCGCCTAG	Confirmation of contigS12
S12R	TTGTCAATCGTGCCTGTA
S15F	ACTTGCACCAATTTTACT	Confirmation of contigS15
S15R	TTTATGATTCGGCTTCTA
S16F	TTAGACGACGACAAAGAC	Confirmation of contigS16
S16R	GAAAGTAGGGTAACGATG
S27F	GCTCCGTAACAATCACCATCT	Confirmation of contigS27
S27R	GGTACTTCCCTTTCTAATCAA
S36F	TTTGTGACGAGCCTACTTT	Confirmation of contigS36
S36R	CAATACCTTGATGCCCTA
S46F	GTAATGGGGTTTGGTGTT	Confirmation of contigS46
S46R	CAATGTTGCGGACGTTTT
S50F	GTTTGGTATTATTGTTCC	Confirmation of contigS50
S50R	TAAGGCTCCATATTCACT
S51F	GTATTCTTGGTGGTGTCCG	Confirmation of contigS51
S51R	ACTTCAACCCTGTCCGTAA
S55F	AAGCAGAAGATAGCGTAGTT	Confirmation of contigS55
S55R	CATTATTCCTGTTATGGGTG
S66F	TCTGATTTGATGCCTTCTAC	Confirmation of contigS66
S66R	ATTCTTGGTCTTGTTCGGT
S69F	CTTTCTATGGCAAGAGGAT	Confirmation of contigS69
S69R	AGAGGTGTATTATGATGGC
S111F	GTTTACTAATAGGCTGCTG	Confirmation of contigS111
S111R	GGAGTTGTTCTTGTTGGA
S755F	AATCCCAACGATACTTACC	Confirmation of contigS755
S755R	ATGACTATTCGTCCACAAC
S83F	TTAGCTTGCCAACATCAC	Confirmation of contigS83
S83R	CTTGTTTATCTTCAGGGTTT
S57F	GACTTGTTGTTGGGTTTG	Confirmation of contigS57
S57R	ATTAGCTCAGTTGGGAGA
S106F	CCAGAATCGCCAAAAAAAG	Confirmation of contigS106
S106R	TCACCAGTCATCGCTGGTTC
CS55-1	CCGCCCAAAACATTATTATCCT	Connection of S55 and S46
CS46-1	CTTCTCCAAACAAACCCTTCCT
CS50-1	CAGCCTTGGTTATTATTTGG	Connection of S50 and S83
CS83-1	CGATGGCAGTTATTTCTTCT
CS83-2	CTTTGTTTTGGGCTAATG	Connection of S83 and S36
CS36-1	AGCACAAACTTCTTCCAT
CS36-2	GTTTGGGCAATCCAGGTA	Connection of S36 and S69
CS69-1	CGGAAGACGAACTACGCT
CS66-1	CGGCAAGAGCAATAAGTGT	Connection of S69 and S66
CS69-2	CCTAAAGAATCTACCCCAAA
CS66-2	AGTTTGGAGGGGTTGTGAT	Connection of S66 and S27
CS27-1	GATGTTGCTCGTAATGCTG
CS16-1	CATAAAGGTTCAAAAGTA	Connection of S16and S12
CS12-1	ACATGCAGGCTTTAACAG
CS12-2	CATAAAGGTTCAAAAGTA	Connection of S12 and S51
CS51-1	TGCTACTCCAAAAGATAA
CS51-2	TGTTGATGATTTATTACGC	Connection of S51 and S57
CS57-1	ATCGGAGTGAATGATACAAG
CS57-2	TCGAACCTAGGACCCTCTGATTAA	Connection of S57and S15
