# Supplementary material for: Comparative Genome Analysis of Wheat Blue Dwarf Phytoplasma, an Obligate Pathogen That Causes Wheat Blue Dwarf Disease in China
Source: PLoS One. 2014 May 5;9(5):e96436. doi: 10.1371/journal.pone.0096436 (PMC4010473; doi:10.1371/journal.pone.0096436)
Supplement: Table S2 — Description of the contigs in each stage of assembly. (XLS) [file pone.0096436.s006.xls]

## Sheet: Sheet1
Table S2 Description of contigs in each stage of assembly
Contigs assembled by CLC Genomic workbench (coverage)	Contigs assembled by SSPACE-BASIC-2.0	Contigs assembled by PCR (size)
ContigC52 (13427), ContigC343 (6397)	contigS50	contig1 (178, 357 bp)
ContigC53 (12168), ContigC194 (14226)	contigS83
ContigC73 (7212)	contigS36
ContigC103 (9425)	contigS69
ContigC57 (10739)	contigS66
ContigC82 (6905)	contigS27
ContigC54 (5929)	contigS55	contig2 (58, 226 bp)
ContigC8 (7350)	contigS46
ContigC14 (15275), ContigC189 (5869), ContigC4 (11886), ContigC170 (24890), ContigC43 (9454), ContigC47 (11435), ContigC163 (9741), ContigC230 (5543), ContigC297 (5525)	contigS16	contig3 (345, 813 bp)
ContigC21 (9945), ContigC6 (7303), ContigC7 (11061)	contigS12
ContigC108 (11170), ContigC136 (9180),	contigS51
ContigC64 (8156)
ContigC101 (7714), ContigC296 (3886)	contigS57
ContigC33 (13614), ContigC12 (6243),	contigS15
ContigC342 (3383)
ContigC302 (12396), ContigC14 (15275),	contigS106	contig4 (12, 349 bp)
Contig114 (8199)
ContigC194 (14226), ContigC199 (22595), ContigC192 (20722)	contigS111	contig5 (1, 2206 bp)
ContigC62 (21451), ContigC114 (8199)	contigS755	contig6 (4, 511 bp)
