# Supplementary material for: Comparative Genome Analysis of Wheat Blue Dwarf Phytoplasma, an Obligate Pathogen That Causes Wheat Blue Dwarf Disease in China
Source: PLoS One. 2014 May 5;9(5):e96436. doi: 10.1371/journal.pone.0096436 (PMC4010473; doi:10.1371/journal.pone.0096436)
Supplement: Table S3 — Details of conserved regions between WBD phytoplasma and other phytoplasmas. (XLS) [file pone.0096436.s007.xls]

## Sheet: Sheet1
Table S3 Details of conversed regions between WBD phytoplasma and other phytoplasmas
	WBD						OY-M
	locate	start		end		start		end
		site	gene	site	gene	site	gene	site	gene
1	contig1	106873	WBD_0096	133485	WBD_0113	11869	rpsF	44753	mgtA
2	contig1	8012	WBD_0013	89707	WBD_0081	100400	artM	184143	priA
3	contig1	139674	WBD_0117	170904	WBD_0142	853247	asnS	822913	PAM_729
4	contig2	13839	WBD_0154	40528	WBD_0171	743283	hflB	773428	ftsY
5	contig3	168340	WBD_0314	343419	WBD_0477	355109	lplA	188222	PAM_158
6	contig3	137277	WBD_0297	160960	WBD_0310	475809	nfnB	499748	uvrA
7	contig3	104776	WBD_0273	134214	WBD_0293	546929	PAM_486	504435	argS
8	contig3	2203	WBD_0188	51885	WBD_0225	714910	hit	659084	PAM_587
	WBD						AY-WB
	locate	start		end		start		end
		site	gene	site	gene	site	gene	site	gene
1	contig1	106199	WBD_0095	132855	WBD_0113	2272	rpsF	27776	AYWB_019
2	contig1	12322	WBD_0016	89853	WBD_0081	659612	rpsT	584257	priA
3	contig1	139874	WBD_0117	170821	WBD_0142	706652	asnC	675833	pduL
4	contig2	185	WBD_0146	56132	WBD_0183	124226	AYWB_105	57911	sfcA
5	contig3	1905	WBD_0188	23599	WBD_0206	124154	AYWB_106	145848	AYWB_123
6	vontig3	22900	WBD_0207	45972	WBD_0223	173290	AYWB_145	153290	AYWB_130
7	contig3	59632	WBD_0239	91393	WBD_0257	248185	rpsD	268682	AYWB_258
8	contig3	110631	WBD_0280	161050	WBD_0310	315312	mutT	363171	AYWB_353
9	contig3	167400	WBD_0314	343418	WBD_0477	423153	AYWB_411	582019	hlyC
	WBD						Ca. P. australiense
	locate	start		end		start		end
		site	gene	site	gene	site	gene	site	gene
	contig3	198939	WBD_0342	267198	WBD_0396	627698	norM	692373	gpsA
	WBD						Ca. P. mali
	locate	start		end		start		end
		site	gene	site	gene	site	gene	site	gene
	contig3	230873	WBD_0371	292649	WBD_0436	476115	tuf	424195	rplC
