# Supplementary material for: Comparative Genome Analysis of Wheat Blue Dwarf Phytoplasma, an Obligate Pathogen That Causes Wheat Blue Dwarf Disease in China
Source: PLoS One. 2014 May 5;9(5):e96436. doi: 10.1371/journal.pone.0096436 (PMC4010473; doi:10.1371/journal.pone.0096436)
Supplement: Table S4 — Transporters in the WBD phytoplasma and other phytoplasma complete genomes. (XLS) [file pone.0096436.s008.xls]

## Sheet: Sheet1
Table S4 Transporters in WBD phytoplasma and phytoplasma complete genomes
substrate	WBD			OY-M			AYWB			Ca. P australiense			Ca. P. mali
	ATP-binding protein	Membrane protein	Solute-binding protein	ATP-binding protein	Membrane protein	Solute-binding protein	ATP-binding protein	Membrane protein	Solute-binding protein	ATP-binding protein	Membrane protein	Solute-binding protein	ATP-binding protein	Membrane protein	Solute-binding protein
Amino acid uptake	glnQ(WBD_0015) artP（WBD_271） metN(WBD_0059)	WBD0014(WBD_0014) glnP(WBD_0292) artQ(WBD_0272) artM(WBD_0013,0225,0269) WBD_0061(WBD_0061)	nlpA(WBD_0060) artI(WBD_0270,0291)	glnQ(PAM79,488)	artM (PAM77,78,456,464,487,490,494,588,639) PAM134(PAM134) mdoB (PAM641)	artI (PAM457,489,495)	glnQ(AYWB_634) metN(AYWB_589) AYWB_314(fragment) artP(AYWB_264)	AYWB635(AYWB_635) AYWB587(AYWB_587) glnP(AYWB_315) artQ(AYWB_265) artM(AYWB_125,262)	nlpA(AYWB_588) artI(AYWB_263)	metN (PAa_0490) glnQ (PAa_0775)	metI (PAa_0492) artM (PAa_0450) artI(PAa_0267)	metQ (PAa_0491)	metN(ATP_00157)	ATP_00191	ATP_00192
Dipeptide/oligopeptide uptake	dppF(WBD_0443) dppD(WBD_0444)	dppB(WBD_0446) dppC(WBD_0447)	dppA(WBD_0445)	dppD (PAM25,192) dppF (PAM26)	dppB (PAM22,190) dppC (PAM189) PAM023 (PAM023)	oppA (PAM191) PAM024(PAM024)	dppF(AYWB_527) dppD(AYWB_528)	dppB(AYWB_530) dppC(AYWB_531)	dppA(AYWB_529)	oppF (PAa_0718) PAa_0753(PAa_0753) PAa_0754(PAa_0754)	PAa_0757(PAa_0757) PAa_0758(PAa_0758)	PAa_0755(PAa_0755) PAa_0756(PAa_0756)	dppF(ATP_00065) dppD(ATP_00064)	dppB(ATP_00067) dppC(ATP_00066)	dppA(ATP_00068) oppA (ATP_00463)
Sugar uptake	malK(WBD_0118)	malG(WBDWBD_0120) malF(WBD_0119)	malE(WBD_0121)	malK (PAM429,752)	ugpA (PAM751) ugpE (PAM750)	ugpB (PAM749)	malK(AYWB_670)	malG(AYWB_668) malF(AYWB_669)	malE(AYWB_667)	malK (PAa_0025)	ugpE (PAa_0023) ugpA (PAa_0024)	ugpB (PAa_0022)	malK(ATP_159)	malG(ATP_00161) malF(ATP_00160)	malE(ATP_00162)
Inorganic ion uptake	cbiO (WBD_0107,0456,0457) znuC (WBD_0026)	cbiQ (WBD_0108,0455) znuB (WBD_0027,0028)	znuA (WBD_0025) WBD_0032(WBD_0032)	cbiO (PAM20,179) znuC (PAM93)	cbiQ (PAM180) znuB (PAM94)	znuA (PAM92)	cbiO(AYWB_014,540,541) mntA(AYWB_623)	cbiQ(AYWB_015,539) mntB(AYWB_621,622)	znuA(AYWB_624)	cbiO2 (PAa_0174,175) cbiO1 (PAa_0140) znuC (PAa_0482)	cbiQ (PAa_0139,0173) znuB (PAa_0483,0484)	znuA (PAa_0481) PAa_0455(PAa_0455)	znuC (ATP_00005, 00493) cbiO2 (ATP_00369) cbiO (ATP_00370)	znuB (ATP_00003, 00004, 00494, 00495) cbiQ (ATP_00371)	znuA (ATP_00006,00492)
Multidrug resistance	evbG/mdlB(WBD_0089) evbH(WBD_0088)			mdlB (PAM59)			evbG/mdlB(AYWB_028) evbH(AYWB_029)			mdlB (PAa_0114)			evbG(ATP_00111) evbH(ATP_00110)
Spermidine/putrescine	potA(WBD_0155)	potB(WBD_0156) potC(WBD_0157)	potD(WBD_0158)	potA (PAM659)	potB (PAM660) potC (PAM661)	potD (PAM662)	potA(AYWB_095)	potB(AYWB_094) potC(AYWB_093)	potD(AYWB_092)	potA (PAa_0135)	potB (PAa_0134) potC (PAa_0133)	potD (PAa_0132)	potA(ATP_00290)	potB(ATP_00291) potC(ATP_00292)	potD(ATP_00293)
Uncharacterized	phnL(WBD_0030,0216)		nlpA(WBD_0031)	phnL (PAM96,599) abc (PAM132)		nlpA (PAM97,133)	phnL(AYWB_135,619)			phnL (PAa_0530) PAa_0611(PAa_0611) PAa_0611(PAa_0611)			phnL(ATP_00013, 101, 549)		ATP_00456
Other transporters	mgtA (WBD_0112,0240,0384,0449) zntA (WBD_0139)			mgtA (PAM30,186,252,585) zntA (PAM733)			mgtA(AYWB_018,469,533) mgtB(AYWB_242) zntA(AYWB_650)			mgtA (PAa_0089,0345,0673,0779) zntA (PAa_0270)			ATP_00221, 00222, 00311 zntA（ATP_00228）
