# Supplementary material for: Comparative Genome Analysis of Wheat Blue Dwarf Phytoplasma, an Obligate Pathogen That Causes Wheat Blue Dwarf Disease in China
Source: PLoS One. 2014 May 5;9(5):e96436. doi: 10.1371/journal.pone.0096436 (PMC4010473; doi:10.1371/journal.pone.0096436)
Supplement: Table S5 — Name and description of protein-coding genes in WBD phytoplasma. (XLS) [file pone.0096436.s009.xls]

## Sheet: Sheet1
		Table S5 Name and description for the protein-coding genes of WBD phytoplasma
Locus tag	contig	Start	End	Strand	Gene	Description	Coding secreted protein
WBD_0001	1-1	402	956	+	rpoD	DNA-directed RNA polymerase sigma subunit	NO
WBD_0002	1-2	950	1138	+	ssb	single-stranded DNA binding protein	NO
WBD_0003	1-4	2109	2618	+	-	hypothetical protein	NO
WBD_0004	1-5	2682	3020	+	-	hypothetical protein	YES
WBD_0005	1-6	3907	4137	-	hflB	ATP-dependent Zn protease	NO
WBD_0006	1-7	4213	4377	+	-	hypothetical protein	NO
WBD_0007	1-8	4413	4526	+	-	hypothetical protein	NO
WBD_0008	1-9	4603	4935	+	-	hypothetical protein	NO
WBD_0009	1-10	4950	5498	+	-	hypothetical protein	NO
WBD_0010	1-11	5587	6048	+	-	hypothetical protein	NO
WBD_0011	1-12	6032	6646	+	-	hypothetical protein	NO
WBD_0012	1-13	6832	7629	+	-	hypothetical protein	NO
WBD_0013	1-14	8594	8812	+	artM	ABC-type amino acid transport system, permease	NO
WBD_0014	1-15	9622	11436	+	-	ABC-type amino acid transport system, permease and periplasmic component	NO
WBD_0015	1-16	11424	12152	+	glnQ	ABC-type glutamine transport system, ATP-binding protein glnQ	NO
WBD_0016	1-17	12523	12783	+	rpsT	ribosomal protein S20	NO
WBD_0017	1-18	13304	14578	+	serS	seryl-tRNA synthetase	NO
WBD_0018	1-19	14772	15047	+	-	hypothetical protein	NO
WBD_0019	1-20	15281	16207	+	-	hypothetical protein	NO
WBD_0020	1-21	16389	16697	+	rplU	50S ribosomal protein L21	NO
WBD_0021	1-22	16703	17038	+	-	hypothetical protein	NO
WBD_0022	1-23	17040	17318	+	rpmA	ribosomal protein L27	NO
WBD_0023	1-24	17356	18615	+	obg	hypothetical protein	NO
WBD_0024	1-25	21660	22607	-	-	hypothetical protein	NO
WBD_0025	1-26	23971	25113	+	znuA	ABC-type Mn/Zn transport system, periplasmic Mn/Zn-binding protein	YES
WBD_0026	1-27	25144	25908	+	znuC	ABC-type Mn/Zn transport system, ATPase	NO
WBD_0027	1-28	26002	27066	+	znuB	ABC-type Mn/Zn transport system, permease	NO
WBD_0028	1-29	27066	28160	+	znuB	ABC-type Mn/Zn transport system, permease	NO
WBD_0029	1-30	28568	29746	+	-	hypothetical protein	NO
WBD_0030	1-31	29763	31277	+	phnL	ABC-type transport system, ATPase component	NO
WBD_0031	1-32	31743	32606	+	nlpA	ABC transporter periplasmic component	NO
WBD_0032	1-33	32734	33618	+	-	Putative ABC-type metal ion transport system periplasmic component/surface antigen	NO
WBD_0033	1-34	33676	34095	+	iscU	nifU-like protein	NO
WBD_0034	1-35	34198	35163	-	cbf	CMP-binding factor	NO
WBD_0035	1-36	35329	36618	-	pcnB	tRNA nucleotidyltransferase/polyA polymerase	NO
WBD_0036	1-37	36838	37323	-	codA	cytosine/adenosine deaminase	NO
WBD_0037	1-38	37382	38011	-	tdk	thymidine kinase	NO
WBD_0038	1-39	38174	38446	-	rpmE	ribosomal protein L31	NO
WBD_0039	1-40	38607	38795	-	rpmB	ribosomal protein L28	NO
WBD_0040	1-42	41277	41726	+	-	hypothetical protein	NO
WBD_0041	1-43	41903	42460	+	-	hypothetical protein	NO
WBD_0042	1-44	42855	43358	+	-	hypothetical protein	NO
WBD_0043	1-45	43409	43750	+	-	hypothetical protein	NO
WBD_0044	1-46	43774	44001	+	-	hypothetical protein	NO
WBD_0045	1-47	44019	44264	+	-	hypothetical protein	NO
WBD_0046	1-48	44239	44847	+	-	hypothetical protein	NO
WBD_0047	1-49	45890	46612	+	-	hypothetical protein	NO
WBD_0048	1-50	46886	47155	+	groES	chaperonin GroES	NO
WBD_0049	1-51	47299	48909	+	groEL	chaperonin GroEL	NO
WBD_0050	1-52	49066	49560	+	-	immunodominant membrane protein precursor	NO
WBD_0051	1-53	49969	51897	+	-	hypothetical protein	NO
WBD_0052	1-54	52013	53149	+	trmU	tRNA(5-methylaminomethyl-2-thiouridylate)	NO
WBD_0053	1-55	53215	55452	+	spoT	guanosine polyphosphate pyrophosphohydrolase/synthetase	NO
WBD_0054	1-56	55731	56999	+	hisS	histidyl-tRNA synthetase	NO
WBD_0055	1-57	57003	58766	+	aspS	aspartyl-tRNA synthetase	NO
WBD_0056	1-58	58776	60086	+	mesJ	hypothetical protein	NO
WBD_0057	1-59	60211	62232	+	ftsH	cell division protein ftsH-like protein	NO
WBD_0058	1-60	62483	63403	+	rluA	ribosomal large subunit pseudouridine synthase D	NO
WBD_0059	1-61	63499	64194	+	metN	methionine transport ATP-binding protein	NO
WBD_0060	1-62	64278	65321	+	nlpA	ABC-type methionine transport system, periplasmic component	YES
WBD_0061	1-63	65334	66035	+	-	ABC transporter permease	NO
WBD_0062	1-64	66146	66478	+	-	hypothetical protein	NO
WBD_0063	1-65	66555	66779	+	rpsO	ribosomal protein S15P/S13E	NO
WBD_0064	1-66	66926	67468	+	-	hypothetical protein	NO
WBD_0065	1-67	67968	68426	+	rplM	ribosomal protein L13	NO
WBD_0066	1-68	68431	68823	+	rpsI	ribosomal protein S9	NO
WBD_0067	1-69	68929	70278	+	gltX	glutamyl-tRNA synthetase	NO
WBD_0068	1-70	70441	71757	+	cysS	cysteinyl-tRNA synthetase	NO
WBD_0069	1-71	71953	73593	+	udk	uridine kinase	NO
WBD_0070	1-72	74807	76096	+	thiI	thiamine biosynthesis protein	NO
WBD_0071	1-73	76204	76908	+	spoU	rRNA methylase	NO
WBD_0072	1-74	76982	77524	+	ppa	inorganic pyrophosphatase	NO
WBD_0073	1-75	77787	78245	+	smpB	tmRNA-binding protein	NO
WBD_0074	1-76	78445	80301	+	-	hypothetical protein	NO
WBD_0075	1-77	80546	81619	+	nusA	transcription terminator	NO
WBD_0076	1-78	81625	81882	+	-	hypothetical protein	NO
WBD_0077	1-79	82037	83908	+	infB	translation initiation factor 2	NO
WBD_0078	1-80	83912	84253	+	rbfA	ribosome-binding factor A	NO
WBD_0079	1-81	84550	85116	+	pth	peptidyl-tRNA hydrolase	NO
WBD_0080	1-82	85470	86735	-	tlyC	hymolysin-related protein	NO
WBD_0081	1-83	87123	89564	-	priA	primosomal protein N'	NO
WBD_0082	1-85	90115	90228	+	-	hypothetical protein	NO
WBD_0083	1-86	90946	91092	+	-	hypothetical protein	NO
WBD_0084	1-87	91186	91611	+	-	hypothetical protein	NO
WBD_0085	1-89	91828	92739	+	-	hypothetical protein	NO
WBD_0086	1-90	93042	93233	+	-	hypothetical protein	NO
WBD_0087	1-91	93966	94160	-	-	hypothetical protein	NO
WBD_0088	1-92	94275	96071	-	evbH	multidrug resistance ABC transporter ATP-binding and permease protein	NO
WBD_0089	1-93	96068	97792	-	evbG/mdlB	ABC-type multidrug/protein/lipid transport system, ATPase component	NO
WBD_0090	1-94	97996	98433	-	mscL	large-conductance mechanosensitive channel	NO
WBD_0091	1-95	100057	101109	-	nrdF	ribonucleotide-diphosphate reductase subunit beta	NO
WBD_0092	1-96	101496	104024	-	nrdA	ribonucleotide reductase alpha subunit	NO
WBD_0093	1-97	104647	104841	-	-	hypothetical protein	NO
WBD_0094	1-98	104838	105047	-	ssb	single-stranded DNA-binding protein	NO
WBD_0095	1-99	106291	106461	+	rfaG	1,2-diacylglycerol 3-glucosyltransferase	NO
WBD_0096	1-100	107324	107611	+	rpsF	ribosomal protein S6	NO
WBD_0097	1-101	107626	107760	+	ssb	single-stranded DNA-binding protein	NO
WBD_0098	1-102	108134	108373	+	rpsR	30S ribosomal protein S18	NO
WBD_0099	1-103	108467	111016	+	-	exopolyphosphatase-related protein	NO
WBD_0100	1-104	111013	112356	+	dnaB	replicative DNA helicase	NO
WBD_0101	1-105	112425	113480	+	prfA	protein chain release factor A	NO
WBD_0102	1-106	113647	114234	+	sua5	translation factor SUA5 protein	NO
WBD_0103	1-107	114243	115214	-	holA	DNA polymerase III, delta subunit	NO
WBD_0104	1-108	115471	116061	+	-	hypothetical protein	NO
WBD_0105	1-109	116219	118867	+	valS	valyl-tRNA synthetase	NO
WBD_0106	1-110	118994	119389	+	-	hypothetical protein	NO
WBD_0107	1-111	119659	121425	+	cbiO	ABC-type cobalt transport system, ATPase	NO
WBD_0108	1-112	121415	122263	+	cbiQ	ABC-type cobalt transport system, permease component CbiQ	NO
WBD_0109	1-113	122440	125514	-	-	hypothetical protein	NO
WBD_0110	1-114	125876	126289	+	ibpA	molecular chaperone	NO
WBD_0111	1-115	126448	126573	-	-	hypothetical protein	NO
WBD_0112	1-117	127641	130418	-	mgtA	cation transport ATPase	NO
WBD_0113	1-119	131424	132545	+	-	hypothetical protein	NO
WBD_0114	1-120	134902	135315	-	-	hypothetical protein	YES
WBD_0115	1-121	136776	137912	-	dnaN	DNA polymerase III, beta subunit	NO
WBD_0116	1-122	138217	139731	-	dnaA	chromosomal replication initiation protein	NO
WBD_0117	1-123	140699	142210	+	asnS	aspartyl/asparaginyl-tRNA synthetase	NO
WBD_0118	1-124	142480	143586	+	malK	ABC-type sugar transport system, ATPase	NO
WBD_0119	1-125	143587	144528	+	malF	maltose transport system permease protein MalF	NO
WBD_0120	1-126	144546	145436	+	malG	ABC-type maltose transport system, permease protein MalG	NO
WBD_0121	1-127	145420	147060	+	malE	putative maltose/maltodextrin-binding protein MalE	YES
WBD_0122	1-128	147095	148045	+	-	exopolyphosphatase-related protein	NO
WBD_0123	1-129	148223	149605	+	trmE	tRNA modification GTPase TrmE	NO
WBD_0124	1-130	149674	150612	+	-	hypothetical protein	NO
WBD_0125	1-131	150853	152778	+	thrS	threonyl-tRNA synthetase	NO
WBD_0126	1-132	152981	153193	+	-	hypothetical protein	NO
WBD_0127	1-133	154301	155017	+	infC	translation initiation factor IF3	NO
WBD_0128	1-134	155136	155339	+	rpmI	50S ribosomal protein L35P	NO
WBD_0129	1-135	155354	156040	+	rplT	50S ribosomal protein L20P	NO
WBD_0130	1-136	156184	156813	+	-	hypothetical protein	NO
WBD_0131	1-137	156806	157864	+	frvX	endo-1,4-beta-glucanase	NO
WBD_0132	1-138	158138	158368	+	acpP	acyl carrier protein	NO
WBD_0133	1-139	158477	160942	+	leuS	leucyl-tRNA synthetase	NO
WBD_0134	1-140	161099	161737	+	gmk	guanylate kinase	NO
WBD_0135	1-141	161724	161963	+	rpoZ	DNA-directed RNA polymerase omega chain	NO
WBD_0136	1-142	162129	163043	+	-	hypothetical protein	NO
WBD_0137	1-143	163206	164666	+	norM	Na+-driven multidrug efflux pump	NO
WBD_0138	1-144	164847	166847	-	zntA	cation transport ATPase	NO
WBD_0139	1-145	167044	167343	-	-	hypothetical protein	NO
WBD_0140	1-146	167609	168415	-	ksgA	dimethyladenosine transferase	NO
WBD_0141	1-147	168511	169764	-	-	HD superfamily phosphohydrolase	NO
WBD_0142	1-148	170069	170644	-	pduL	propanediol utilisation protein PduL	NO
WBD_0143	1-149	172612	173232	+	-	hypothetical protein	YES
WBD_0144	1-150	173897	174151	+	-	hypothetical protein	NO
WBD_0145	1-151	174570	175373	-	-	hypothetical protein	YES
WBD_0146	2-3	753	1172	-	hit	asymmetrical bis(5'-nucleosyl)-tetraphosphatase	NO
WBD_0147	2-4	1237	2226	-	rnhC	ribonuclease HIII	NO
WBD_0148	2-5	3584	5275	-	-	hypothetical protein	NO
WBD_0149	2-6	5469	6275	+	-	hypothetical protein	NO
WBD_0150	2-7	7122	7985	-	degV	hypothetical protein	NO
WBD_0151	2-8	8254	9942	-	-	hypothetical protein	NO
WBD_0152	2-10	12918	13031	-	-	hypothetical protein	NO
WBD_0153	2-11	13065	13229	-	-	hypothetical protein	NO
WBD_0154	2-12	15200	16951	-	hflB	ATP-dependent zinc metallopeptidase FtsH	NO
WBD_0155	2-13	17559	18812	+	potA	ABC-type spermidine/putrescine transport systems, ATPase component	NO
WBD_0156	2-14	18812	19654	+	potB	ABC-type spermidine/putrescine transport system, permease component I	NO
WBD_0157	2-15	19644	20612	+	potC	ABC-type spermidine/putrescine transport system, permease protein PotC	NO
WBD_0158	2-16	20609	21817	+	potD	spermidine/putrescine-binding protein	NO
WBD_0159	2-17	22174	22419	-	-	hypothetical protein	NO
WBD_0160	2-20	24162	25874	+	-	hypothetical protein	NO
WBD_0161	2-21	26378	26632	-	-	hypothetical protein	NO
WBD_0162	2-22	26637	26873	-	-	hypothetical protein	NO
WBD_0163	2-23	28580	29005	+	-	hypothetical protein	NO
WBD_0164	2-24	29427	29618	+	-	hypothetical protein	NO
WBD_0165	2-25	30563	30787	+	cspC	cold shock protein	NO
WBD_0166	2-26	31579	32397	-	dnaC	DNA replication protein DnaC	NO
WBD_0167	2-27	32482	33675	-	dnaB	replication initiation/membrane attachment	NO
WBD_0168	2-28	33730	34560	-	nei	formamidopyrimidine-DNA glycosylase	NO
WBD_0169	2-29	34645	37026	-	exo	5'-3' exonuclease	NO
WBD_0170	2-30	37226	38599	-	ffh	signal recognition particle GTPase	NO
WBD_0171	2-31	38740	39801	-	ftsY	signal recognition particle, docking protein FtsY	NO
WBD_0172	2-32	41082	42149	-	dnaJ	molecular chaperone DnaJ	NO
WBD_0173	2-33	42298	44127	-	dnaK	molecular chaperone DnaK	NO
WBD_0174	2-34	44111	44836	-	grpE	molecular chaperone GrpE protein	NO
WBD_0175	2-35	45008	46033	-	hrcA	heat-inducible transcription repressor	NO
WBD_0176	2-36	46491	46715	+	-	hypothetical protein	NO
WBD_0177	2-37	46681	47178	+	-	hypothetical protein	NO
WBD_0178	2-38	47668	48321	+	-	hypothetical protein	YES
WBD_0179	2-39	48922	50568	+	srmB	superfamily II DNA and RNA helicase	NO
WBD_0180	2-40	50765	50908	-	-	hypothetical protein	NO
WBD_0181	2-42	51845	52501	-	pgsA	CDP-diacylglycerol-glycerol-3-phosphate 3-phosphatidyltransferase	NO
WBD_0182	2-43	53154	54719	-	citS	malate/citrate symporter	NO
WBD_0183	2-44	54716	55888	-	sfcA	malic enzyme	NO
WBD_0184	2-47	56606	56833	+	-	hypothetical protein	NO
WBD_0185	2-49	57313	57672	+	-	hypothetical protein	NO
WBD_0186	3-1	401	892	-	-	hypothetical protein	NO
WBD_0187	3-2	937	1338	-	tra5	Tra5 transposase	NO
WBD_0188	3-3	2828	3271	-	-	hypothetical protein	NO
WBD_0189	3-4	3273	4673	-	rpoD	RNA polymerase sigma factor RpoD	NO
WBD_0190	3-5	4704	6566	-	dnaG	DNA primase	NO
WBD_0191	3-6	6576	7934	-	GRS1	glycyl-tRNA synthetase, class II	NO
WBD_0192	3-7	8019	8894	-	era	glycyl-tRNA synthetase	NO
WBD_0193	3-8	9013	9453	-	-	hypothetical protein	NO
WBD_0194	3-9	9646	9819	-	rpsU	ribosomal protein S21	NO
WBD_0195	3-10	10057	10629	-	-	hypothetical protein	NO
WBD_0196	3-11	10641	10853	-	-	hypothetical protein	NO
WBD_0197	3-12	10997	13255	-	uvrD	ATP-dependent DNA helicase	NO
WBD_0198	3-13	13348	15075	-	glnS	glutaminyl-tRNA synthetase	NO
WBD_0199	3-14	16488	17726	+	dnaX	DNA polymerase III, gamma/tau subunit	NO
WBD_0200	3-15	17881	18375	+	-	hypothetical protein	NO
WBD_0201	3-16	18388	18672	+	-	hypothetical protein	NO
WBD_0202	3-17	18796	19305	+	-	hypothetical protein	NO
WBD_0203	3-18	19478	20212	+	pssA	CDP-diacylglycerol-serine O-phosphatidyltransferase	NO
WBD_0204	3-19	20225	21229	+	psd	phosphatidylserine decarboxylase	NO
WBD_0205	3-20	21222	22832	+	pyrG	CTP synthetase	YES
WBD_0206	3-21	22886	23344	-	-	hypothetical protein	NO
WBD_0207	3-22	23476	24096	-	-	hypothetical protein	NO
WBD_0208	3-23	24101	24811	-	rnc	dsRNA-specific ribonuclease	NO
WBD_0209	3-24	24817	25905	-	plsX	fatty acid/phospholipid biosynthesis enzyme	NO
WBD_0210	3-25	26517	26855	+	-	hypothetical protein	NO
WBD_0211	3-26	26954	27721	-	tatD	Mg-dependent DNase	NO
WBD_0212	3-27	28600	29973	-	lpd	fatty acid/phospholipid biosynthesis enzyme	NO
WBD_0213	3-28	29998	31254	-	aceF	branched-chain alpha-keto acid dehydrogenase subunit E2	NO
WBD_0214	3-29	31390	32364	-	acoB	thiamine pyrophosphate-dependent dehydrogenase, E1 component beta subunit	NO
WBD_0215	3-30	32367	33458	-	acoA	thiamine pyrophosphate-dependent dehydrogenase, E1 component alpha subunit	NO
WBD_0216	3-31	33685	35493	-	phnL	ABC transporter ATP-binding protein	NO
WBD_0217	3-32	35658	38126	-	pheT	phenylalanyl-tRNA synthetase beta subunit	NO
WBD_0218	3-33	38113	39144	-	pheS	phenylalanyl-tRNA synthetase alpha subunit	NO
WBD_0219	3-34	39212	39565	-	-	hypothetical protein	NO
WBD_0220	3-35	40395	40562	-	asnB	asparagine synthase	NO
WBD_0221	3-36	40540	40779	-	asnB	asparagine synthase	NO
WBD_0222	3-37	41578	41859	-	-	hypothetical protein	NO
WBD_0223	3-38	43130	45883	-	dnaE	DNA polymerase III alpha subunit	NO
WBD_0224	3-39	46684	48216	-	lysU	lysyl-tRNA synthetase class II	NO
WBD_0225	3-40	49526	51211	+	artM	ABC transporter extracellular solute-binding protein	NO
WBD_0226	3-41	53595	53825	+	thrS	threonyl-tRNA synthetase	NO
WBD_0227	3-42	54035	54661	+	-	hypothetical protein	NO
WBD_0228	3-43	54764	55105	-	-	hypothetical protein	NO
WBD_0229	3-44	55099	55314	-	-	hypothetical protein	NO
WBD_0230	3-45	55314	55922	-	tmk	thymidylate kinase	NO
WBD_0231	3-46	56296	56400	-	-	hypothetical protein	NO
WBD_0232	3-47	56477	56779	-	-	hypothetical protein	NO
WBD_0233	3-48	56911	57117	-	-	hypothetical protein	NO
WBD_0234	3-49	57356	57574	-	-	hypothetical protein	NO
WBD_0235	3-50	57674	57982	-	-	hypothetical protein	YES
WBD_0236	3-51	58037	58411	-	-	hypothetical protein	YES
WBD_0237	3-52	58477	58797	-	-	hypothetical protein	NO
WBD_0238	3-53	58850	59278	-	-	hypothetical protein	YES
WBD_0239	3-54	60150	60746	+	rpsD	30S ribosomal protein S4	NO
WBD_0240	3-55	61131	63800	+	mgtA	cation transport ATPase	NO
WBD_0241	3-56	63993	64769	+	-	hypothetical protein	NO
WBD_0242	3-57	64887	65753	+	degV	hypothetical protein	NO
WBD_0243	3-58	65955	66554	+	-	hypothetical protein	YES
WBD_0244	3-59	66937	67206	+	folP	dihydropteroate synthase	NO
WBD_0245	3-60	68018	68170	+	folK	7,8-dihydro-6-hydroxymethylpterin-pyrophosphokinase	NO
WBD_0246	3-61	68293	68493	+	folK	7,8-dihydro-6-hydroxymethylpterin-pyrophosphokinase	NO
WBD_0247	3-62	68520	69506	+	qri7	O-sialoglycoprotein endopeptidase	NO
WBD_0248	3-63	69636	69896	-	-	hypothetical protein	NO
WBD_0249	3-64	70568	71158	-	-	glycoprotease family protein	NO
WBD_0250	3-65	71250	71738	-	-	hypothetical protein	NO
WBD_0251	3-66	71848	74355	-	gyrA	DNA gyrase subunit A	NO
WBD_0252	3-67	74451	76466	-	gyrB	DNA gyrase beta subunit	NO
WBD_0253	3-68	76854	77309	+	-	hypothetical protein	YES
WBD_0254	3-69	77636	77845	+	-	hypothetical protein	NO
WBD_0255	3-71	80821	81927	+	-	hypothetical protein	NO
WBD_0256	3-72	83403	83987	+	-	hypothetical protein	NO
WBD_0257	3-73	88895	89212	-	-	hypothetical protein	NO
WBD_0258	3-75	91587	91778	+	-	hypothetical protein	NO
WBD_0259	3-76	92174	92530	+	-	hypothetical protein	NO
WBD_0260	3-77	92695	93168	+	-	hypothetical protein	YES
WBD_0261	3-78	93168	93377	+	-	hypothetical protein	YES
WBD_0262	3-79	93649	93963	+	ssb	single-stranded DNA binding protein	NO
WBD_0263	3-80	94015	94218	+	-	hypothetical protein	NO
WBD_0264	3-81	94583	95128	+	-	hypothetical protein	NO
WBD_0265	3-82	95195	95584	+	-	hypothetical protein	YES
WBD_0266	3-83	95678	96148	+	-	hypothetical protein	YES
WBD_0267	3-84	97670	97894	+	-	hypothetical protein	NO
WBD_0268	3-85	98114	98860	-	-	hypothetical protein	NO
WBD_0269	3-86	101605	102339	-	artM	ABC-type amino acid transport system, permease component	NO
WBD_0270	3-87	102342	103217	-	artI	ABC-type amino acid transport system, solute-binding protein	YES
WBD_0271	3-88	103305	104045	-	artP	ABC-type polar amino acid transport system, ATPase component	NO
WBD_0272	3-89	104038	104865	-	artQ	ABC-type amino acid transport system, permease component	NO
WBD_0273	3-90	105011	105598	-	-	hypothetical protein	YES
WBD_0274	3-91	105962	106174	+	tengu	tengu-su inducer	YES
WBD_0275	3-92	107137	107547	+	-	hypothetical protein	NO
WBD_0276	3-93	107693	108397	-	-	hypothetical protein	NO
WBD_0277	3-94	108944	109084	+	-	hypothetical protein	NO
WBD_0278	3-95	109657	109968	+	-	hypothetical protein	NO
WBD_0279	3-96	110470	111129	+	-	hypothetical protein	NO
WBD_0280	3-97	111838	112347	+	mutT	MutT/nudix family protein	NO
WBD_0281	3-98	112769	115276	+	secA	preprotein translocase subunit SecA	NO
WBD_0282	3-99	115280	116392	+	prfB	peptide chain release factor 2	NO
WBD_0283	3-100	116829	117092	+	rpsP	ribosomal protein S16	NO
WBD_0284	3-101	117126	117854	+	trmD	tRNA-(guanine-N1)-methyltransferase	NO
WBD_0285	3-102	117896	118252	+	rplS	ribosomal protein L19	NO
WBD_0286	3-103	118420	119661	+	tyrS	tyrosyl-tRNA synthetase	NO
WBD_0287	3-104	119738	120943	+	csdB	selenocysteine lyase	NO
WBD_0288	3-105	120965	121408	+	iscU	protein NifU	NO
WBD_0289	3-106	121463	122470	-	trpS	tryptophanyl-tRNA synthetase	NO
WBD_0290	3-107	122579	127285	-	polC	DNA polymerase III alpha subunit	NO
WBD_0291	3-108	127826	129652	-	artI	ABC-type amino acid transport system, periplasmic component	NO
WBD_0292	3-109	129675	131573	-	glnP	ABC-type amino acid ABC transporter, permease component	NO
WBD_0293	3-110	131746	133419	-	argS	arginyl-tRNA synthetase	NO
WBD_0294	3-111	134096	134974	-	nfo	endonuclease IV	NO
WBD_0295	3-112	135174	136523	-	srmB	superfamily II DNA and RNA helicase	NO
WBD_0296	3-113	136711	136956	+	-	hypothetical protein	NO
WBD_0297	3-115	139234	139938	+	plsY	glycerol-3-phosphate acyltransferase	NO
WBD_0298	3-116	140022	142037	+	lig	NAD-dependent DNA ligase	NO
WBD_0299	3-117	142111	143145	+	-	hypothetical protein	NO
WBD_0300	3-118	143142	143522	+	acpS	holo-[acyl-carrier-protein] synthase	NO
WBD_0301	3-119	143677	145020	+	hcaD	NAD-dependent dehydrogenase	NO
WBD_0302	3-120	145193	145801	+	sodA	superoxide dismutase	NO
WBD_0303	3-121	145808	146230	+	nusB	transcription termination factor	NO
WBD_0304	3-122	146706	147626	+	-	hypothetical protein	YES
WBD_0305	3-123	148005	149822	+	lepA	hypothetical protein	NO
WBD_0306	3-124	150614	151993	+	tldD	hypothetical protein	NO
WBD_0307	3-125	151990	153369	+	pmbA	hypothetical protein	NO
WBD_0308	3-126	153477	155852	-	lon	ATP-dependent Lon protease	NO
WBD_0309	3-127	155942	157237	-	tig	FKBP-type peptidyl-prolyl cis-trans isomerase	NO
WBD_0310	3-128	157938	160850	-	uvrA	excinuclease ATPase subunit	NO
WBD_0311	3-129	162488	163093	+	nfnB	nitroreductase	NO
WBD_0312	3-130	164366	166135	+	uvrC	excinuclease ABC subunit C	NO
WBD_0313	3-131	166262	168277	+	uvrB	helicase subunit of the DNA excision repair	NO
WBD_0314	3-132	168350	169366	+	lplA	lipoate-protein ligase A	NO
WBD_0315	3-133	169431	170174	+	-	hypothetical protein	NO
WBD_0316	3-134	170301	171554	+	hflB	ATP-dependent Zn protease	NO
WBD_0317	3-135	171626	172945	-	ksgA	dimethyladenosine transferase	NO
WBD_0318	3-136	173326	175920	+	alaS	alanyl-tRNA synthetase	NO
WBD_0319	3-137	176248	176712	+	yqgF	Hollyday junction resolvase	NO
WBD_0320	3-138	176705	177289	+	smtA	SAM-dependent methyltransferase	NO
WBD_0321	3-139	177341	177811	+	greA	transcription elongation factor GreA	NO
WBD_0322	3-140	177801	178370	+	-	hypothetical protein	NO
WBD_0323	3-141	178731	178964	+	-	hypothetical protein	NO
WBD_0324	3-142	178961	179521	+	asm	N6-adenine-specific methylase	NO
WBD_0325	3-143	179570	179785	+	-	hypothetical protein	NO
WBD_0326	3-144	179790	180137	+	-	hypothetical protein	NO
WBD_0327	3-145	180219	180647	-	-	hypothetical protein	NO
WBD_0328	3-146	180750	181559	-	plsC	1-acyl-sn-glycerol-3-phosphate acyltransferase	NO
WBD_0329	3-147	181553	182044	-	folA	dihydrofolate reductase	NO
WBD_0330	3-148	182041	182907	-	thyA	thymidylate synthase	NO
WBD_0331	3-149	182953	184329	-	pepD	dipeptidase PepV	NO
WBD_0332	3-150	184829	185857	+	-	hypothetical protein	NO
WBD_0333	3-151	185950	187161	+	-	hypothetical protein	NO
WBD_0334	3-152	187277	188629	-	pykF	pyruvate kinase	NO
WBD_0335	3-153	188698	190065	-	citS	citrate-sodium symport	NO
WBD_0336	3-154	190266	191804	-	gpmI	phosphoglyceromutase	NO
WBD_0337	3-155	191926	193218	-	eno	enolase	NO
WBD_0338	3-156	193389	194669	-	pgi	glucose-6-phosphate isomerase	NO
WBD_0339	3-157	194790	196298	-	-	hypothetical protein	NO
WBD_0340	3-158	196422	197414	-	pfkA	6-phosphofructokinase	NO
WBD_0341	3-160	198264	199043	-	-	hypothetical protein	YES
WBD_0342	3-161	199538	199819	+	tra5	Tra5 transposase	NO
WBD_0343	3-162	200502	202079	+	norM	Na+ driven multidrug efflux pump	NO
WBD_0344	3-163	202210	204153	-	topA	topoisomerase IA	NO
WBD_0345	3-164	204246	205133	-	-	hypothetical protein	NO
WBD_0346	3-165	205163	205927	-	-	hypothetical protein	NO
WBD_0347	3-166	206149	206718	-	efp	translation elongation factor EF-P	NO
WBD_0348	3-167	206771	207646	-	miaA	tRNA delta(2)-isopentenylpyrophosphate	NO
WBD_0349	3-168	207806	208567	-	-	hypothetical protein	NO
WBD_0350	3-169	208592	210178	-	-	HAD hydrolase	NO
WBD_0351	3-170	210513	210809	-	-	hypothetical protein	NO
WBD_0352	3-171	211114	212199	-	rmuC	RmuC family protein	NO
WBD_0353	3-172	213205	213891	+	-	hypothetical protein	NO
WBD_0354	3-173	213956	215821	+	gidA	tRNA uridine 5-carboxymethylaminomethyl modification enzyme GidA	NO
WBD_0355	3-174	216204	216785	-	tra5	putative transposase	NO
WBD_0356	3-175	216921	217154	-	tra5	putative transposase	NO
WBD_0357	3-176	218549	218896	+	-	hypothetical protein	NO
WBD_0358	3-177	219288	219611	+	-	hypothetical protein	YES
WBD_0359	3-178	220175	220876	+	-	hypothetical protein	NO
WBD_0360	3-179	221281	221919	+	-	hypothetical protein	NO
WBD_0361	3-180	222265	222897	+	tmk	thymidylate kinase	NO
WBD_0362	3-181	222881	223030	+	-	hypothetical protein	NO
WBD_0363	3-182	223062	223673	+	-	hypothetical protein	NO
WBD_0364	3-183	223700	224548	+	dnaB	replicative DNA helicase	NO
WBD_0365	3-184	224595	225197	+	dnaB	replicative DNA helicase	NO
WBD_0366	3-185	225223	226488	+	dnaG	DNA primase	NO
WBD_0367	3-186	226708	227343	+	-	hypothetical protein	NO
WBD_0368	3-187	227798	227902	+	-	hypothetical protein	NO
WBD_0369	3-188	227904	228764	+	tra5	Tra5 transposase	NO
WBD_0370	3-189	229589	230377	-	-	hypothetical protein	NO
WBD_0371	3-190	230832	232016	-	tufB	translation elongation factor EF-Tu	NO
WBD_0372	3-191	232152	234221	-	fusA	translation elongation factor EF-G	NO
WBD_0373	3-192	234247	234717	-	rpsG	30S ribosomal protein S7	NO
WBD_0374	3-193	234798	235217	-	rpsL	ribosomal protein S12	NO
WBD_0375	3-194	235238	239299	-	rpoC	DNA-directed RNA polymerase beta' chain	NO
WBD_0376	3-195	239302	243123	-	rpoB	DNA-directed RNA polymerase beta subunit	NO
WBD_0377	3-196	243298	243675	-	rplL	ribosomal protein L7/L12	NO
WBD_0378	3-197	243719	244228	-	rplJ	ribosomal protein L10	NO
WBD_0379	3-198	244268	244960	-	rplA	ribosomal protein L1	NO
WBD_0380	3-199	245047	245472	-	rplK	ribosomal protein L11	NO
WBD_0381	3-200	245671	246270	-	nusG	transcription antiterminator	NO
WBD_0382	3-201	246272	246682	-	secE	preprotein translocase subunit SecE	NO
WBD_0383	3-202	247113	247820	-	spoU	23S rRNA methyltransferase	NO
WBD_0384	3-203	247826	250276	-	mgtA	cation transport ATPase	NO
WBD_0385	3-204	250363	252510	-	pnp	polyribonucleotide nucleotidyltransferase	NO
WBD_0386	3-205	253275	253592	+	-	hypothetical protein	NO
WBD_0387	3-206	255724	256089	+	-	hypothetical protein	NO
WBD_0388	3-207	258353	259894	-	yidC	60 kDa inner membrane protein	NO
WBD_0389	3-208	259913	260260	-	rnpA	ribonuclease P	NO
WBD_0390	3-209	260442	260576	-	rpmH	ribosomal protein L34	NO
WBD_0391	3-210	260806	262230	-	proS	prolyl-tRNA synthetase	NO
WBD_0392	3-211	264231	264380	-	rpmG	ribosomal protein L33	NO
WBD_0393	3-212	264461	265432	-	-	hypothetical protein	NO
WBD_0394	3-213	265507	265719	-	-	hypothetical protein	NO
WBD_0395	3-214	265831	266115	-	himA	bacterial nucleoid DNA-binding protein	NO
WBD_0396	3-215	266280	267269	-	gpsA	glycerol 3-phosphate dehydrogenase	NO
WBD_0397	3-216	267470	268909	-	engA	GTP-binding protein EngA	NO
WBD_0398	3-217	268910	269581	-	cmk	cytidylate kinase	NO
WBD_0399	3-218	269622	270359	-	rsuA	16S rRNA pseudouridylate synthase	NO
WBD_0400	3-219	270462	271313	-	truB	tRNA pseudouridine synthase B	NO
WBD_0401	3-220	271347	271664	-	trxA	thioredoxin	NO
WBD_0402	3-221	272056	272346	-	-	hypothetical protein	NO
WBD_0403	3-222	272910	274472	-	metG	methionyl-tRNA synthetase	NO
WBD_0404	3-223	274554	275417	-	-	hypothetical protein	NO
WBD_0405	3-224	275505	276494	-	holB	DNA polymerase III, delta prime subunit	NO
WBD_0406	3-225	276491	277114	-	tmk	thymidylate kinase	NO
WBD_0407	3-226	277161	277892	-	truA	tRNA pseudouridine synthase A	NO
WBD_0408	3-227	278042	278398	-	rplQ	50S ribosomal protein L17	NO
WBD_0409	3-228	278442	279434	-	rpoA	DNA-directed RNA polymerase subunit alpha	NO
WBD_0410	3-229	279465	279851	-	rpsK	ribosomal protein S11	NO
WBD_0411	3-230	279893	280258	-	rpsM	ribosomal protein S13	NO
WBD_0412	3-231	280271	280387	-	rpmJ	ribosomal protein L36	NO
WBD_0413	3-232	280400	280636	-	infA	translation initiation factor IF-1	NO
WBD_0414	3-233	280714	281457	-	map	methionine aminopeptidase	NO
WBD_0415	3-234	281454	282107	-	adk	adenylate kinase	NO
WBD_0416	3-235	282126	283367	-	secY	preprotein translocase subunit SecY	NO
WBD_0417	3-236	283370	283810	-	rplO	50S ribosomal protein L15	NO
WBD_0418	3-237	283810	284007	-	rpmD	ribosomal protein L30/L7E	NO
WBD_0419	3-238	284004	284522	-	rpsE	ribosomal protein S5	NO
WBD_0420	3-239	284537	284890	-	rplR	ribosomal protein L18	NO
WBD_0421	3-240	284900	285454	-	rplF	ribosomal protein L6	NO
WBD_0422	3-241	285501	285893	-	rpsH	ribosomal protein S8	NO
WBD_0423	3-242	285915	286184	-	rpsN	ribosomal protein S14	NO
WBD_0424	3-243	286199	286744	-	rplE	50S ribosomal protein L5	NO
WBD_0425	3-244	286760	287107	-	rplX	50S ribosomal protein L24P	NO
WBD_0426	3-245	287122	287484	-	rplN	50S ribosomal protein L14	NO
WBD_0427	3-246	287497	287760	-	rpsQ	ribosomal protein S17	NO
WBD_0428	3-247	287760	288083	-	rpmC	50S ribosomal protein L29	NO
WBD_0429	3-248	288080	288502	-	rplP	50S ribosomal protein L16	NO
WBD_0430	3-249	288480	289238	-	rpsC	ribosomal protein S3	NO
WBD_0431	3-250	289222	289611	-	rplV	50S ribosomal protein L22	NO
WBD_0432	3-251	289632	289913	-	rpsS	ribosomal protein S19	NO
WBD_0433	3-252	289926	290756	-	rplB	ribosomal protein L2	NO
WBD_0434	3-253	290816	291106	-	rplW	ribosomal protein L23	NO
WBD_0435	3-254	291106	291729	-	rplD	ribosomal protein L4	NO
WBD_0436	3-255	291716	292381	-	rplC	50S ribosomal protein L3P	NO
WBD_0437	3-256	292564	292881	-	rpsJ	30S ribosomal protein S10	NO
WBD_0438	3-257	294030	294236	-	rpmF	ribosomal protein L32	NO
WBD_0439	3-258	295216	295893	+	-	hypothetical protein	YES
WBD_0440	3-259	296076	296204	+	-	hypothetical protein	NO
WBD_0441	3-260	296414	296896	+	-	hypothetical protein	NO
WBD_0442	3-261	297201	300287	+	-	hypothetical protein	NO
WBD_0443	3-262	300566	301582	+	dppF	dipeptide transport ATP-binding protein DppF	NO
WBD_0444	3-263	301595	302398	+	dppD	ABC-type dipeptide/oligopeptide transport system, ATPase component	NO
WBD_0445	3-264	302518	304053	+	dppA	ABC-type dipeptide-binding protein, solute binding protein	YES
WBD_0446	3-265	304101	305036	+	dppB	ABC-type dipeptide transport system, permease protein DppB	NO
WBD_0447	3-266	305052	305921	+	dppC	ABC-type dipeptide transport system, permease protein DppC	NO
WBD_0448	3-267	305998	307494	+	-	Zn-dependent carboxypeptidase	NO
WBD_0449	3-268	307552	310308	-	mgtA	cation transport ATPase	NO
WBD_0450	3-269	310462	311280	-	-	hypothetical protein	NO
WBD_0451	3-270	311297	313999	-	ileS	isoleucyl-tRNA synthetase	NO
WBD_0452	3-271	314095	315186	-	-	hypothetical protein	NO
WBD_0453	3-272	315351	316271	-	-	hypothetical protein	NO
WBD_0454	3-273	316767	318017	-	glyA	serine hydroxymethyltransferase	NO
WBD_0455	3-274	318108	319151	-	cbiQ	ABC-type cobalt transport protein CbiQ	NO
WBD_0456	3-275	319164	320024	-	cbiO	cobalt transport ATP-binding protein cbiO	NO
WBD_0457	3-276	320000	320815	-	cbiO	ABC-type cobalt transport system, ATPase	NO
WBD_0458	3-277	321001	322704	-	oepF	oligoendopeptidase F	NO
WBD_0459	3-278	322849	323508	-	-	hypothetical protein	NO
WBD_0460	3-279	323612	324292	-	-	hypothetical protein	NO
WBD_0461	3-280	324680	325687	-	gapA	glyceraldehyde-3-phosphate dehydrogenase	NO
WBD_0462	3-281	325853	327049	-	pgk	phosphoglycerate kinase	NO
WBD_0463	3-282	327804	328670	-	fba	fructose/tagatose bisphosphate aldolase	NO
WBD_0464	3-283	328935	329732	-	-	HAD family hydrolase	NO
WBD_0465	3-284	329903	330724	-	tpiA	triosephosphate isomerase	NO
WBD_0466	3-285	330995	331894	-	cdsA	phosphatidate cytidylyltransferase	NO
WBD_0467	3-286	331967	332521	-	frr	ribosome recycling factor	NO
WBD_0468	3-287	332524	333243	-	pyrH	uridylate kinase	NO
WBD_0469	3-288	333341	334165	-	tsf	translation elongation factor Ts	NO
WBD_0470	3-289	334273	335082	-	rpsB	ribosomal protein S2	NO
WBD_0471	3-290	335684	336136	-	dut	dUTPase	NO
WBD_0472	3-291	336313	336951	-	ung	uracil-DNA glycosylase	NO
WBD_0473	3-292	337037	337765	-	-	hypothetical protein	NO
WBD_0474	3-293	338065	338772	+	-	hypothetical protein	NO
WBD_0475	3-294	338933	339622	-	-	hypothetical protein	NO
WBD_0476	3-295	340948	342180	-	ackA	acetate kinase	NO
WBD_0477	3-296	342358	343047	-	hlyC	hemolysin III	NO
WBD_0478	3-297	343520	344053	-	-	hypothetical protein	NO
WBD_0479	3-298	344130	344468	-	dnaB	replicative DNA helicase	NO
WBD_0480	3-299	344646	344987	+	fliA	DNA-directed RNA polymerase specialized sigma	NO
WBD_0481	3-300	344962	345261	+	fliA	DNA-directed RNA polymerase specialized sigma	NO
WBD_0482	3-301	345276	345590	+	ssb	single-stranded DNA-binding protein	NO
WBD_0483	4-3	311	622	-	-	hypothetical protein	YES
WBD_0484	4-4	658	1395	-	-	hypothetical protein	YES
WBD_0485	4-5	1462	1806	-	-	hypothetical protein	NO
WBD_0486	4-6	2118	2495	+	-	hypothetical protein	NO
WBD_0487	4-7	2608	3018	+	-	hypothetical protein	NO
WBD_0488	4-8	4078	4413	+	-	hypothetical protein	NO
WBD_0489	4-9	4456	4845	+	-	hypothetical protein	NO
WBD_0490	4-10	5279	5620	+	-	fragment of ATP-dependent Zn protease, partial	NO
WBD_0491	4-11	5797	6282	+	-	hypothetical protein	YES
WBD_0492	4-12	7274	7663	+	-	hypothetical protein	NO
WBD_0493	4-13	8181	8390	+	-	hypothetical protein	NO
WBD_0494	4-14	9304	9816	+	-	hypothetical protein	YES
WBD_0495	4-15	10936	11154	-	-	hypothetical protein	NO
WBD_0496	4-16	11139	11411	-	-	hypothetical protein	NO
WBD_0497	4-17	11449	11592	-	-	hypothetical protein	NO
WBD_0498	4-18	11606	11938	-	himA	bacterial nucleoid DNA-binding protein	NO
WBD_0499	4-19	12061	12312	-	ssb	single-stranded DNA-binding protein	NO
WBD_0500	5-2	728	1105	+	-	hypothetical protein	NO
WBD_0501	5-3	1139	1486	+	-	hypothetical protein	NO
WBD_0502	5-4	1871	2398	+	-	hypothetical protein	NO
WBD_0503	5-5	3347	3559	+	-	hypothetical protein	NO
WBD_0504	5-6	3606	3821	-	-	hypothetical protein	NO
WBD_0505	5-7	4071	4247	+	-	hypothetical protein	NO
WBD_0506	5-8	4721	5188	+	-	hypothetical protein	NO
WBD_0507	5-9	5192	5497	+	-	hypothetical protein	NO
WBD_0508	5-10	5450	5713	-	ssb	single-stranded DNA-binding protein	NO
WBD_0509	5-11	5952	6557	-	fliA	DNA-directed RNA polymerase specialized sigma	NO
WBD_0510	5-12	6649	6747	-	-	hypothetical protein	NO
WBD_0511	5-13	6765	7376	-	-	hypothetical protein	NO
WBD_0512	5-14	7414	7557	-	-	hypothetical protein	NO
WBD_0513	5-15	7657	8169	-	tmk	thymidylate kinase	NO
WBD_0514	5-16	8214	8597	-	-	hypothetical protein	NO
WBD_0515	5-17	8971	9234	-	-	hypothetical protein	YES
WBD_0516	5-18	9471	10061	-	-	hypothetical protein	NO
WBD_0517	5-19	10142	11818	-	-	hypothetical protein	NO
WBD_0518	6-1	262	918	+	rpoD	DNA-directed RNA polymerase sigma subunit	NO
WBD_0519	6-2	920	1234	+	ssb	single-stranded DNA-binding protein	NO
WBD_0520	6-3	1293	1625	+	himA	bacterial nucleoid DNA-binding protein	NO
WBD_0521	6-4	1639	1782	+	-	hypothetical protein	NO
WBD_0522	6-5	1899	2261	+	-	hypothetical protein	NO
WBD_0523	6-6	2254	2535	+	-	hypothetical protein	NO
WBD_0524	6-7	2559	3371	+	-	hypothetical protein	YES
WBD_0525	6-8	3377	4303	+	-	hypothetical protein	NO
